# Supplementary material for: Cardiomyocyte-Restricted Expression of IL11 Causes Cardiac Fibrosis, Inflammation, and Dysfunction
Source: Int J Mol Sci. 2023 Aug 20;24(16):12989. doi: 10.3390/ijms241612989 (PMC10455677; doi:10.3390/ijms241612989)
Supplement: Supplementary file 1 [file ijms-24-12989-s001.zip]

Archive with 1 entries (1 files):
- ijms-2537279-supplementary.pdf
